# Supplementary material for: Predicting Sudden Sensorineural Hearing Loss Recovery with Patient-Personalized Seigel’s Criteria Using Machine Learning
Source: Diagnostics (Basel). 2024 Jun 19;14(12):1296. doi: 10.3390/diagnostics14121296 (PMC11202901; doi:10.3390/diagnostics14121296)
Supplement: Supplementary file 1 [file diagnostics-14-01296-s001.zip]

Archive with 1 entries (1 files):
- diagnostics-2987221-supplementary.pdf
